# Supplementary material for: Changes in the Soil Fungal Community in a Temperate Deciduous Forest at Different Altitudes in the Taihang Mountains
Source: J Fungi (Basel). 2025 Nov 10;11(11):800. doi: 10.3390/jof11110800 (PMC12653258; doi:10.3390/jof11110800)
Supplement: Supplementary file 1 [file jof-11-00800-s001.zip]

Archive with 1 entries (1 files):
- jof-3928807-supplementary.pdf
